# Supplementary material for: Ecology and Genetic Lineages of Nasal Staphylococcus aureus and MRSA Carriage in Healthy Persons with or without Animal-Related Occupational Risks of Colonization: A Review of Global Reports
Source: Pathogens. 2021 Aug 8;10(8):1000. doi: 10.3390/pathogens10081000 (PMC8400700; doi:10.3390/pathogens10081000)
Supplement: Supplementary file 1 [file pathogens-10-01000-s001.zip]

Archive with 1 entries (1 files):
- SUPPLEMENTARY FILE-POST PUBLICATION-corrected.pdf
